# Supplementary material for: Exploring the Association Linking Head Position and Sleep Architecture to Motor Impairment in Parkinson’s Disease: An Exploratory Study
Source: J Pers Med. 2023 Nov 10;13(11):1591. doi: 10.3390/jpm13111591 (PMC10671918; doi:10.3390/jpm13111591)
Supplement: Supplementary file 1 [file jpm-13-01591-s001.zip]

Archive with 1 entries (1 files):
- jpm-2593349-supplementary.pdf
